# Supplementary material for: Quantitative Trait Locus Analysis and Identification of Candidate Genes for Micronaire in an Interspecific Backcross Inbred Line Population of Gossypium hirsutum × Gossypium barbadense
Source: Front Plant Sci. 2021 Oct 27;12:763016. doi: 10.3389/fpls.2021.763016 (PMC8579039; doi:10.3389/fpls.2021.763016)
Supplement: Supplementary file 3 [file Table_1.XLSX]

## Sheet: Sheet1
Supplementary Table 1 ANOVA and combined broad-sense heritability analysis of fiber micronaire trait
Traits	Variation sources	DF	SS	MS	F-value	P-value	H2 (%)
MIC	Genotypes	246	515.66	2.0962	12.98***	0	93.44
	Environment	8	189.46	23.682	146.68***	0
	Error	1584	255.74	0.1615
** indicates significance at p = 0.01; SS, DF, MS and H2 reprsent the standard deviation, degree of freedom, mean square and broad-sense heritability, respectively.
