# Supplementary material for: Quantitative Trait Locus Analysis and Identification of Candidate Genes for Micronaire in an Interspecific Backcross Inbred Line Population of Gossypium hirsutum × Gossypium barbadense
Source: Front Plant Sci. 2021 Oct 27;12:763016. doi: 10.3389/fpls.2021.763016 (PMC8579039; doi:10.3389/fpls.2021.763016)
Supplement: Supplementary file 4 [file Table_2.XLSX]

## Sheet: Sheet1
Supplementary Table 2 Summary of fibre micronaire (MIC) QTLs identified in different environments using CIM
QTL name	Trait	LOD	R2	Additive_effect	Position(cM)		95% Confidence interval	Physical interval	Reported previously
							(cM)	(bp)
qMIC-At2-1	17XjalMIC	3.65	5.79	-0.18	61.01	60.1-61.0		70766146-70868761
	blup_part1	4.06	5.33	-0.17	62.31	60.0-63.4		70492505-70880162
qMIC-At3-1	17AyncMIC	3.89	5.98	0.22	89.31	89.1-89.4		82647231-83582482
	blup_part2	4.05	5.7	0.14	89.31	88.7-89.5		81400229-83894233
qMIC-At3-2	blup_all	4.7	6.12	0.15	91.91	90.6-93.8		77797644-84547602
qMIC-At5-1	17XjshzMIC	4.33	7.02	0.24	0.01	0.0-0.8		319006-760766	(Rong et al., 2004)
qMIC-At5-2	17HbMIC	9.22	16.04	0.29	67.91	67.0-68.0		19329556-20696478	(Cong Huang et al., 2017; Latyr et al., 2018; Tan et al., 2018; Tang et al., 2014; Xiao et al., 2009)
qMIC-At11-1	blup_part1	3.84	5.08	0.15	17.21	17.1-18.3		90772301-90772697
qMIC-At11-2	17AyncMIC	4.18	6.43	0.21	109.11	108.5-109.6		20401572-21998720	(W. Guo et al., 2007)
qMIC-At11-3	16HnMIC	3.95	5.75	0.19	146.81	145.8-146.9		10823557-11873042	(Tang et al., 2014)
qMIC-At11-4	15AyMIC	4.44	8.27	0.28	155.41	151.9-157.9		6532803-9887138	(Tang et al., 2014)
qMIC-Dt3-1	16XjalMIC	4.83	8.59	0.24	8.31	6.3-11.4		27789115-34096462	(Jia et al., 2018; Latyr et al., 2018; Rong et al., 2004)
	17XjalMIC	9.19	16.56	0.35	9.31	7.1-11.4		28778503-34096462
	blup_part1	10.17	15.08	0.27	9.31	6.6-11.5		28160135-34220136
	blup_all	7.66	10.43	0.2	12.81	12.5-13.1		33513120-35008987
	blup_part2	4.73	6.66	0.15	12.81	9.6-13.2		26283095-35258298
	16HnMIC	4.8	7.14	0.23	13.81	13.2-14.3		33301968-35923771
qMIC-Dt3-2	blup_all	7.64	10.4	0.2	17.01	16.8-17.2		34758451-35152971	(Rong et al., 2004)
	blup_part2	4.73	6.66	0.15	17.01	16.8-17.7		34758451-35646120
	16HnMIC	5.19	7.68	0.24	17.21	16.9-17.4		34857081-35350230
	17XjalMIC	9.29	15.44	0.34	17.41	17.3-17.5		35251601-35448860
	blup_part1	10	14.02	0.26	17.41	17.3-17.5		35251601-35448860
	16AyxtMIC	3.7	6.06	0.2	18.61	17.4-18.9		35350230-36829678
qMIC-Dt8-1	17HbMIC	3.87	6.92	-0.16	15.91	14.4-17.4		58456856-61064240	(Fang et al., 2017; W. Guo et al., 2007; Jia et al., 2018; C. Li et al., 2016; R. Liu et al., 2018; Tan et al., 2018; Y. Yu et al., 2011)
	blup_all	4.04	5.3	-0.12	16.41	14.9-17.9		58022292-60629676
	blup_part1	5.08	6.65	-0.14	16.41	15.8-19.4		56718600-59847461
	blup_part2	4.09	5.81	-0.11	16.41	14.7-17.4		58456856-60803501
qMIC-Dt8-2	blup_part2	3.88	5.59	-0.11	22.41	20.5-26.7		46559068-56716883	(W. Guo et al., 2007)
qMIC-Dt10-1	16XjalMIC	4.62	7.4	0.19	69.21	68.4-70.8		17672585-18827001
	16AyxtMIC	4.15	6.99	0.18	70.71	70.4-71.5		18634599-19163706
qMIC-Dt10-2	16AyxtMIC	5.19	8.61	0.2	80.81	80.1-81.5		21028504-22236577
qMIC-Dt10-3	16AyxtMIC	4.01	6.75	0.19	88.51	88.1-88.8		25882475-28250660
qMIC-Dt11-1	17XjshzMIC	4.43	7.06	0.26	22.91	22.3-23.0		31284626-31644541
qMIC-Dt11-2	17XjshzMIC	4.04	6.6	0.26	32.41	30.4-33.9		28250053-40530447
qMIC-Dt11-3	16HnMIC	4.21	6.12	-0.2	55.71	55.0-55.7		58221805-58652924
qMIC-Dt12-1	17XjshzMIC	5.49	8.83	-0.24	71.21	65.6-72.9		35219564-40150150	(C. Huang et al., 2017; Hulse-Kemp et al., 2015; Jia et al., 2018; Latyr et al., 2018)
	16AyxtMIC	6.17	9.87	-0.2	71.21	65.9-71.3		36300240-39947523
qMIC-Dt12-2	17XjshzMIC	3.71	7.9	-0.22	80.51	76.3-86.9		10730914-29189190
