# Supplementary material for: Quantitative Trait Locus Analysis and Identification of Candidate Genes for Micronaire in an Interspecific Backcross Inbred Line Population of Gossypium hirsutum × Gossypium barbadense
Source: Front Plant Sci. 2021 Oct 27;12:763016. doi: 10.3389/fpls.2021.763016 (PMC8579039; doi:10.3389/fpls.2021.763016)
Supplement: Supplementary file 5 [file Table_3.XLSX]

## Sheet: Sheet1
Supplementary Table 3 Summary of fibre micronaire (MIC) QTLs identified in different environments using ICIM-ADD
QTL name	Trait	LOD	PVE(%)	Add	Position(cM)	95% Confidence interval(cM)	Physical interval(bp)	Reported previously
qMIC-At2-1	17XjalMIC	4.45	6.61	-0.19	61	60.5-62.5	70595120-70823154
	blup_part1	2.81	3.7	-0.13	62	60.5-62.5	70595120-70823154
qMIC-At3-1	blup_part2	10.32	12.56	0.2	103	102.5-103.5	87249640-92497343
qMIC-At3-2	blup_part2	4.1	4.66	-0.11	123	121.5-123.5	92519605-94542669
qMIC-At5-1	16HnMIC	4.73	7.38	0.21	66	65.5-66.5	19872943-20894108	(Cong Huang et al., 2017; Latyr et al., 2018; Tan et al., 2018; Tang et al., 2014; Xiao et al., 2009)
	17HbMIC	5.44	10.39	0.22	66	65.5-66.5	19872943-20894108
qMIC-At5-3	16HnMIC	3.79	6.07	-0.2	84	82.5-86.5	26754317-27508148	(Cong Huang et al., 2017; Latyr et al., 2018; Tan et al., 2018; Tang et al., 2014; Xiao et al., 2009)
	blup_all	2.88	3.38	-0.11	86	82.5-86.5	26754317-27508148
	blup_part1	2.62	3.21	-0.12	86	82.5-86.5	26754317-27508148
qMIC-At11-1	16XjalMIC	2.79	5.75	0.19	18	17.5-18.5	91008359-91895628	(W. Guo et al., 2007)
	16AyxtMIC	4.51	7.9	0.21	18	17.5-18.5	91008359-91895628
	17XjalMIC	3.27	5.52	0.19	18	17.5-18.5	91008359-91895628
	17AyncMIC	2.97	4.85	0.18	18	17.5-18.5	91008359-91895628
	blup_all	4.63	5.99	0.15	18	17.5-18.5	91008359-91895628
	blup_part1	4.31	5.67	0.16	18	17.5-18.5	91008359-91895628
qMIC-At11-2	15AyMIC	4.31	8.71	0.29	156	155.5-158.5	7582285-7939647	(Tang et al., 2014)
qMIC-Dt3-1	17XjalMIC	7.88	12.51	0.29	10	6.5-10.5	28036462-32983401	(Jia et al., 2018; Latyr et al., 2018; Rong et al., 2004)
	16xjal-MIC	3.89	7.78	0.23	8	6.5-10.5	28036462-32983401
qMIC-Dt3-2	15AyMIC	3.06	5.95	0.23	16	16.5-17.5	34137093-35518605	(Rong et al., 2004)
	16HnMIC	5.38	7.75	0.24	17	16.5-17.5	34137093-35518605
	17XjshzMIC	4.2	7.01	0.25	17	16.5-17.5	34137093-35518605
	blup_all	7.53	8.89	0.19	17	16.5-17.5	34137093-35518605
	blup_part1	8.99	11.24	0.23	17	16.5-17.5	34137093-35518605
	16AyxtMIC	3.66	6.12	0.2	18	16.5-17.5	34137093-35518605
	blup_part2	5.89	6.84	0.15	17	17.5-18.5	35518605-36484185
qMIC-Dt8-1	16HnMIC	5.41	8.29	-0.21	16	13.5-17.5	58044080-60368310	(Fang et al., 2017; W. Guo et al., 2007; Jia et al., 2018; C. Li et al., 2016; R. Liu et al., 2018; Tan et al., 2018; Y. Yu et al., 2011)
	17HbMIC	3.12	5.25	-0.14	17	14.5-17.5	58044080-60368310
	17XjshzMIC	3.24	5.6	-0.19	17	14.5-17.5	58044080-60368310
	blup_all	5.65	7.13	-0.14	16	14.5-17.5	58044080-60368310
	blup_part1	5.74	7.5	-0.16	16	13.5-17.5	58044080-60368310
	blup_part2	4.74	5.49	-0.11	17	14.5-17.5	58044080-60368310
qMIC-Dt10-1	16XjalMIC	4.97	9.13	0.22	69	68.5-69.5	17598913-18084147
	blup_all	2.7	3.2	0.1	70	69.5-70.5	18084147-18682699.5
qMIC-Dt11-1	16HnMIC	3.59	5.41	-0.19	55	54.5-55.5	57913862-58529747
