# Supplementary material for: Quantitative Trait Locus Analysis and Identification of Candidate Genes for Micronaire in an Interspecific Backcross Inbred Line Population of Gossypium hirsutum × Gossypium barbadense
Source: Front Plant Sci. 2021 Oct 27;12:763016. doi: 10.3389/fpls.2021.763016 (PMC8579039; doi:10.3389/fpls.2021.763016)
Supplement: Supplementary file 6 [file Table_4.XLSX]

## Sheet: Sheet1
Supplementary Table 4 Gene annotation analysis of 338 candidate genes
Gene_ID	TAIR	Annotation
GH_D03G1234	AT5G62370	Tetratricopeptide repeat (TPR)-like superfamily protein
GH_D03G1235	AT2G45220	Plant invertase/pectin methylesterase inhibitor superfamily
GH_D03G1236	AT3G47400	Plant invertase/pectin methylesterase inhibitor superfamily
GH_D03G1237	AT1G70710	glycosyl hydrolase 9B1
GH_D03G1238	-	-
GH_D03G1239	AT5G62360	Plant invertase/pectin methylesterase inhibitor superfamily protein
GH_D03G1240	AT5G17310	UDP-glucose pyrophosphorylase 2
GH_D03G1241	AT5G51520	Plant invertase/pectin methylesterase inhibitor superfamily protein
GH_D03G1242	AT5G51520	Plant invertase/pectin methylesterase inhibitor superfamily protein
GH_D03G1243	AT5G62350	Plant invertase/pectin methylesterase inhibitor superfamily protein
GH_D03G1244	AT4G27060	ARM repeat superfamily protein
GH_D03G1245	-	-
GH_D03G1246	-	-
GH_D03G1247	AT1G74070	Cyclophilin-like peptidyl-prolyl cis-trans isomerase family protein
GH_D03G1248	AT4G00570	NAD-dependent malic enzyme 2
GH_D03G1249	AT4G20360	RAB GTPase homolog E1B
GH_D03G1250	-	-
GH_D03G1251	AT4G24710	pachytene checkpoint-like protein
GH_D03G1252	AT4G24700	hypothetical protein
GH_D03G1253	-	-
GH_D03G1254	AT5G50180	Protein kinase superfamily protein
GH_D03G1255	AT4G24690	ubiquitin-associated (UBA)/TS-N domain-containing protein / octicosapeptide/Phox/Bemp1 (PB1) domain-containing protein
GH_D03G1256	-	-
GH_D03G1257	AT2G42490	Copper amine oxidase family protein
GH_D03G1258	AT5G50920	CLPC homologue 1
GH_D03G1259	AT5G14720	Protein kinase superfamily protein
GH_D03G1260	AT3G26744	basic helix-loop-helix (bHLH) DNA-binding superfamily protein
GH_D03G1261	AT5G61990	Pentatricopeptide repeat (PPR) superfamily protein
GH_D03G1262	AT5G61980	ARF-GAP domain 1
GH_D03G1263	AT5G13980	Glycosyl hydrolase family 38 protein
GH_D03G1264	AT5G61910	DCD (Development and Cell Death) domain protein
GH_D03G1265	AT1G01630	Sec14p-like phosphatidylinositol transfer family protein
GH_D03G1266	AT5G51020	crumpled leaf
GH_D03G1267	AT3G06530	ARM repeat superfamily protein
GH_D03G1268	AT5G51030	NAD(P)-binding Rossmann-fold superfamily protein
GH_D03G1269	AT5G51050	Mitochondrial substrate carrier family protein
GH_D03G1270	AT5G07330	NFU1 iron-sulfur cluster protein
GH_D03G1271	AT5G07350	TUDOR-SN protein 1
GH_D03G1272	AT5G61760	inositol polyphosphate kinase 2 beta
GH_D03G1273	-	-
GH_D03G1274	AT5G51060	NADPH/respiratory burst oxidase protein D
GH_D03G1275	AT4G00650	FRIGIDA-like protein
GH_D03G1276	AT4G33130	rho GTPase-activating protein
GH_D03G1277	AT2G19950	golgin Putative 1
GH_D03G1278	AT3G48800	Sterile alpha motif (SAM) domain-containing protein
GH_D03G1279	AT3G26890	meiosis chromosome segregation family protein
GH_D03G1280	AT5G50860	Protein kinase superfamily protein
GH_D03G1281	AT5G50680	SUMO activating enzyme 1B
GH_D03G1282	AT5G50710	transmembrane protein
GH_D03G1283	AT5G50700	hydroxysteroid dehydrogenase 1
GH_D03G1284	AT3G62870	Ribosomal protein L7Ae/L30e/S12e/Gadd45 family protein
GH_D03G1285	-	-
GH_D03G1286	AT3G49180	Transducin/WD40 repeat-like superfamily protein
GH_D03G1287	AT5G63420	RNA-metabolising metallo-beta-lactamase family protein
GH_D03G1288	AT3G50770	calmodulin-like 41
GH_D03G1289	-	-
GH_D03G1290	-	-
GH_D03G1291	AT2G24200	Cytosol aminopeptidase family protein
GH_D03G1292	AT5G63520	F-box/LRR protein
GH_D03G1293	AT1G71110	transmembrane protein
GH_D03G1294	AT5G63520	F-box/LRR protein
GH_D03G1295	AT5G42905	Polynucleotidyl transferase%2C ribonuclease H-like superfamily protein
GH_D03G1296	AT5G63500	transmembrane protein%2C putative (DUF 3339)
GH_D03G1297	AT5G50640	CBS/octicosapeptide/phox/Bemp1 domain protein
GH_D03G1298	AT4G24910	glucuronoxylan 4-O-methyltransferase-like protein (DUF579)
GH_D03G1299	AT5G37350	Serine/threonine-protein kinase Rio1
GH_D03G1300	AT5G50400	purple acid phosphatase 27
GH_D03G1301	AT3G48520	cytochrome P450%2C family 94%2C subfamily B%2C polypeptide 3
GH_D03G1302	AT5G50380	exocyst subunit exo70 family protein F1
GH_D03G1303	AT2G27110	FAR1-related sequence 3
GH_D03G1304	AT5G50400	purple acid phosphatase 27
GH_D03G1305	AT5G63440	hypothetical protein (DUF167)
GH_D03G1306	AT5G53020	Ribonuclease P protein subunit P38-like protein
GH_D08G2057	AT4G11790	Pleckstrin homology (PH) domain superfamily protein
GH_D08G2058	AT4G23020	hypothetical protein
GH_D08G2059	AT3G19690	CAP (Cysteine-rich secretory proteins%2C Antigen 5%2C and Pathogenesis-related 1 protein) superfamily protein
GH_D08G2060	AT3G19690	CAP (Cysteine-rich secretory proteins%2C Antigen 5%2C and Pathogenesis-related 1 protein) superfamily protein
GH_D08G2061	AT5G52020	Integrase-type DNA-binding superfamily protein
GH_D08G2062	AT1G58340	MATE efflux family protein
GH_D08G2063	AT1G12710	phloem protein 2-A12
GH_D08G2064	AT4G23060	IQ-domain 22
GH_D08G2065	AT5G07250	RHOMBOID-like protein 3
GH_D08G2066	AT4G11680	Zinc finger%2C C3HC4 type (RING finger) family protein
GH_D08G2067	AT4G05440	temperature sensing protein-like protein
GH_D08G2068	AT4G11660	winged-helix DNA-binding transcription factor family protein
GH_D08G2069	AT5G52200	phosphoprotein phosphatase inhibitor
GH_D08G2070	AT1G12770	P-loop containing nucleoside triphosphate hydrolases superfamily protein
GH_D08G2071	AT4G11655	Uncharacterized protein family (UPF0497)
GH_D08G2072	AT1G12780	UDP-D-glucose/UDP-D-galactose 4-epimerase 1
GH_D08G2073	AT1G63220	Calcium-dependent lipid-binding (CaLB domain) family protein
GH_D08G2074	AT4G20330	Transcription initiation factor TFIIE%2C beta subunit
GH_D08G2075	-	-
GH_D08G2076	AT1G63260	tetraspanin10
GH_D08G2077	AT3G61230	GATA type zinc finger transcription factor family protein
GH_D08G2078	-	-
GH_D08G2079	AT1G54830	nuclear factor Y%2C subunit C3
GH_D08G2080	AT1G63300	Myosin heavy chain-related protein
GH_D08G2081	AT1G63410	LURP-one-like protein (DUF567)
GH_D08G2082	AT1G63430	Leucine-rich repeat protein kinase family protein
GH_D08G2083	-	-
GH_D08G2084	AT4G00680	actin depolymerizing factor 8
GH_D08G2085	AT5G23860	tubulin beta 8
GH_D08G2086	-	-
GH_D08G2087	AT3G48990	AMP-dependent synthetase and ligase family protein
GH_D08G2088	AT1G63440	heavy metal atpase 5
GH_D08G2089	AT4G11610	C2 calcium/lipid-binding plant phosphoribosyltransferase family protein
GH_D08G2090	AT3G25270	Ribonuclease H-like superfamily protein
GH_D08G2091	AT5G41210	glutathione S-transferase THETA 1
GH_D08G2092	AT5G41210	glutathione S-transferase THETA 1
GH_D08G2093	AT1G63450	root hair specific 8
GH_D08G2094	AT4G11600	glutathione peroxidase 6
GH_D08G2095	AT1G63470	AT hook motif DNA-binding family protein
GH_D08G2096	AT3G52905	Polynucleotidyl transferase%2C ribonuclease H-like superfamily protein
GH_D08G2097	AT1G63490	transcription factor jumonji (jmjC) domain-containing protein
GH_D08G2098	-	-
GH_D08G2099	AT5G12250	beta-6 tubulin
GH_D08G2100	AT1G43760	DNAse I-like superfamily protein
GH_D08G2101	AT4G11560	bromo-adjacent homology (BAH) domain-containing protein
GH_D08G2102	AT4G11450	bromo-adjacent domain protein%2C putative (DUF3527)
GH_D08G2103	-	-
GH_D08G2104	AT5G41315	basic helix-loop-helix (bHLH) DNA-binding superfamily protein
GH_D08G2105	AT1G63660	GMP synthase (glutamine-hydrolyzing)%2C putative / glutamine amidotransferase
GH_D08G2106	AT4G23365	carboxyl-terminal peptidase
GH_D08G2107	AT1G63670	hypothetical protein (DUF3741)
GH_D08G2108	AT1G63690	SIGNAL PEPTIDE PEPTIDASE-LIKE 2
GH_D08G2109	AT4G00430	plasma membrane intrinsic protein 1%3B4
GH_D08G2110	AT4G23430	NAD(P)-binding Rossmann-fold superfamily protein
GH_D08G2111	AT1G63700	Protein kinase superfamily protein
GH_D08G2112	AT1G12540	basic helix-loop-helix (bHLH) DNA-binding superfamily protein
GH_D08G2113	AT2G45970	cytochrome P450%2C family 86%2C subfamily A%2C polypeptide 8
GH_D08G2114	-	-
GH_D08G2115	AT1G63770	Peptidase M1 family protein
GH_D08G2116	AT4G11400	ARID/BRIGHT DNA-binding %2C ELM2 domain and myb-like DNA-binding domain-containing protein
GH_D08G2117	AT5G41350	RING/U-box superfamily protein
GH_D08G2118	AT5G46560	Man1-Src1p-carboxy-terminal domain protein
GH_D08G2119	AT4G23460	Adaptin family protein
GH_D08G2120	AT5G41380	CCT motif family protein
GH_D08G2121	AT1G08880	Histone superfamily protein
GH_D08G2122	AT3G63010	alpha/beta-Hydrolases superfamily protein
GH_D08G2123	AT1G31970	DEA(D/H)-box RNA helicase family protein
GH_D08G2124	AT1G03440	Leucine-rich repeat (LRR) family protein
GH_D08G2125	AT4G30370	RING/U-box superfamily protein
GH_D08G2126	AT2G48010	receptor-like kinase in in flowers 3
GH_D08G2127	AT2G48010	receptor-like kinase in in flowers 3
GH_D08G2128	AT1G23160	Auxin-responsive GH3 family protein
GH_D08G2129	AT2G48030	DNAse I-like superfamily protein
GH_D08G2130	AT2G48060	piezo-type mechanosensitive ion channel component
GH_D08G2131	-	-
GH_D08G2132	AT3G06190	BTB-POZ and MATH domain 2
GH_D08G2133	AT3G63060	EID1-like 3
GH_D08G2134	AT2G48150	glutathione peroxidase 4
GH_D08G2135	AT4G02880	ELKS/Rab6-interacting/CAST family protein
GH_D08G2136	AT1G03220	Eukaryotic aspartyl protease family protein
GH_D08G2137	AT4G02840	Small nuclear ribonucleoprotein family protein
GH_D08G2138	AT4G09820	basic helix-loop-helix (bHLH) DNA-binding superfamily protein
GH_D08G2139	-	-
GH_D08G2140	-	-
GH_D08G2141	AT4G02830	hypothetical protein
GH_D08G2142	AT3G63200	PATATIN-like protein 9
GH_D08G2143	AT3G63170	Chalcone-flavanone isomerase family protein
GH_D08G2144	AT1G03150	Acyl-CoA N-acyltransferases (NAT) superfamily protein
GH_D08G2145	AT1G03140	splicing factor Prp18 family protein
GH_D08G2146	AT4G02740	F-box/RNI-like superfamily protein
GH_D08G2147	AT4G02715	flocculation FLO11-like protein
GH_D08G2148	AT3G22600	Bifunctional inhibitor/lipid-transfer protein/seed storage 2S albumin superfamily protein
GH_D08G2149	AT5G18400	Cytokine-induced anti-apoptosis inhibitor 1%2C Fe-S biogenesi
GH_D08G2150	-	-
GH_D08G2151	AT1G09560	germin-like protein 5
GH_D08G2152	AT5G47060	hypothetical protein (DUF581)
GH_D08G2153	AT3G63240	DNAse I-like superfamily protein
GH_D08G2154	AT1G03080	kinase interacting (KIP1-like) family protein
GH_D08G2155	AT3G63270	nuclease
GH_D08G2156	AT1G03070	Bax inhibitor-1 family protein
GH_D08G2157	AT1G19670	chlorophyllase 1
GH_D08G2158	AT1G03060	BEACH-DOMAIN HOMOLOG A1
GH_D08G2159	AT3G63390	hypothetical protein
GH_D08G2160	AT3G63400	Cyclophilin-like peptidyl-prolyl cis-trans isomerase family protein
GH_D08G2161	AT3G54560	histone H2A 11
GH_D08G2162	AT3G22960	Pyruvate kinase family protein
GH_D08G2163	AT3G22970	hypothetical protein (DUF506)
GH_D08G2164	AT4G02640	bZIP transcription factor family protein
GH_D08G2165	AT1G15910	XH/XS domain-containing protein
GH_D08G2166	AT4G02620	vacuolar ATPase subunit F family protein
GH_D08G2167	AT5G42820	Zinc finger C-x8-C-x5-C-x3-H type family protein
GH_D08G2168	AT3G54640	tryptophan synthase alpha chain
GH_D08G2169	AT4G02590	basic helix-loop-helix (bHLH) DNA-binding superfamily protein
GH_D08G2170	AT2G30570	photosystem II reaction center W
GH_D08G2171	AT1G06780	galacturonosyltransferase 6
GH_D08G2172	AT3G49100	Signal recognition particle%2C SRP9/SRP14 subunit
GH_D08G2173	AT3G04670	WRKY DNA-binding protein 39
GH_D08G2174	AT3G04670	WRKY DNA-binding protein 39
GH_D08G2175	AT3G48520	cytochrome P450%2C family 94%2C subfamily B%2C polypeptide 3
GH_D08G2176	-	-
GH_D08G2177	-	-
GH_D08G2178	AT1G54560	Myosin family protein with Dil domain-containing protein
GH_D08G2179	AT2G42430	lateral organ boundaries-domain 16
GH_D08G2180	AT3G58190	lateral organ boundaries-domain 29
GH_D08G2181	AT2G42450	alpha/beta-Hydrolases superfamily protein
GH_D08G2182	AT2G31260	autophagy 9 (APG9)
GH_D08G2183	AT5G24530	2-oxoglutarate (2OG) and Fe(II)-dependent oxygenase superfamily protein
GH_D08G2184	AT5G24530	2-oxoglutarate (2OG) and Fe(II)-dependent oxygenase superfamily protein
GH_D08G2185	AT5G24530	2-oxoglutarate (2OG) and Fe(II)-dependent oxygenase superfamily protein
GH_D08G2186	AT5G24530	2-oxoglutarate (2OG) and Fe(II)-dependent oxygenase superfamily protein
GH_D08G2187	AT3G23240	ethylene response factor 1
GH_D08G2188	AT4G14385	histone acetyltransferase subunit NuA4-domain protein
GH_D08G2189	AT2G36070	translocase inner membrane subunit 44-2
GH_D08G2190	AT1G06190	Rho termination factor
GH_D08G2191	AT2G31160	LIGHT-DEPENDENT SHORT HYPOCOTYLS-like protein (DUF640)
GH_D08G2192	AT4G28530	NAC domain containing protein 74
GH_D08G2193	AT2G18760	chromatin remodeling 8
GH_D08G2194	AT2G20470	AGC (cAMP-dependent%2C cGMP-dependent and protein kinase C) kinase family protein
GH_D08G2195	AT3G54220	GRAS family transcription factor
GH_D08G2196	AT4G28540	casein kinase I-like 6
GH_D08G2197	AT4G28556	PAK-box/P21-Rho-binding family protein
GH_D08G2198	AT1G04000	hypothetical protein
GH_D08G2199	AT4G28600	no pollen germination related 2
GH_D08G2200	AT5G43990	SET-domain containing protein lysine methyltransferase family protein
GH_D08G2201	AT5G43970	translocase of outer membrane 22-V
GH_D08G2202	AT4G28640	indole-3-acetic acid inducible 11
GH_D08G2203	AT2G20300	Protein kinase superfamily protein
GH_D08G2204	AT5G43900	myosin 2
GH_D08G2205	AT4G28720	Flavin-binding monooxygenase family protein
GH_D08G2206	AT4G28760	methyl-coenzyme M reductase II subunit gamma%2C putative (DUF3741)
GH_D08G2207	AT2G20230	Tetraspanin family protein
GH_D08G2208	AT2G20190	CLIP-associated protein
GH_D08G2209	AT5G26594	response regulator 24
GH_D08G2210	AT5G16950	krueppel-like factor
GH_D08G2211	AT2G18110	Translation elongation factor EF1B/ribosomal protein S6 family protein
GH_D08G2212	AT4G28820	HIT-type Zinc finger family protein
GH_D08G2213	AT4G29040	regulatory particle AAA-ATPase 2A
GH_D08G2214	AT4G16295	S-protein homologue 1
GH_D08G2215	AT4G16295	S-protein homologue 1
GH_D08G2216	AT4G29035	Plant self-incompatibility protein S1 family
GH_D08G2217	AT4G16295	S-protein homologue 1
GH_D08G2218	AT4G16295	S-protein homologue 1
GH_D08G2219	-	-
GH_D08G2220	AT2G17600	Cysteine/Histidine-rich C1 domain family protein
GH_D08G2221	AT1G66140	zinc finger protein 4
GH_D08G2222	AT3G24715	kinase superfamily with octicosapeptide/Phox/Bem1p domain-containing protein
GH_D08G2223	AT3G24750	hypothetical protein
GH_D08G2224	-	-
GH_D08G2225	AT3G24770	CLAVATA3/ESR-RELATED 41
GH_D08G2226	AT3G07090	PPPDE putative thiol peptidase family protein
GH_D08G2227	AT5G48820	inhibitor/interactor with cyclin-dependent kinase
GH_D08G2228	AT5G48800	Phototropic-responsive NPH3 family protein
GH_D08G2229	AT2G32720	cytochrome B5 isoform B
GH_D08G2230	AT5G48740	Leucine-rich repeat protein kinase family protein
GH_D08G2231	AT3G24880	Helicase/SANT-associated%2C DNA binding protein
GH_D08G2232	AT3G07120	RING/U-box superfamily protein
GH_D08G2233	AT5G48720	x-ray induced transcript 1
GH_D08G2234	AT3G07190	B-cell receptor-associated protein 31-like protein
GH_D08G2235	AT3G25070	RPM1 interacting protein 4
GH_D08G2236	AT3G25110	fatA acyl-ACP thioesterase
GH_D08G2237	AT3G25110	fatA acyl-ACP thioesterase
GH_D08G2238	AT3G07220	SMAD/FHA domain-containing protein
GH_D08G2239	AT5G24590	TCV-interacting protein
GH_D08G2240	AT1G07890	ascorbate peroxidase 1
GH_D08G2241	AT3G09640	ascorbate peroxidase 2
GH_D08G2242	AT2G27110	FAR1-related sequence 3
GH_D08G2243	AT2G27100	C2H2 zinc-finger protein SERRATE (SE)
GH_D08G2244	AT1G36240	Ribosomal protein L7Ae/L30e/S12e/Gadd45 family protein
GH_D08G2245	AT2G27090	bZIP transcription factor (DUF630 and DUF632)
GH_D08G2246	AT3G20770	Ethylene insensitive 3 family protein
GH_D08G2247	AT5G21105	Plant L-ascorbate oxidase
GH_D08G2248	AT1G43760	DNAse I-like superfamily protein
GH_D08G2249	AT2G27040	Argonaute family protein
GH_D08G2250	AT2G41060	RNA-binding (RRM/RBD/RNP motifs) family protein
GH_D08G2251	AT5G21170	5'-AMP-activated protein kinase beta-2 subunit protein
GH_D08G2252	AT5G60580	RING/U-box superfamily protein
GH_D08G2253	AT3G45230	hydroxyproline-rich glycoprotein family protein
GH_D08G2254	AT5G60600	4-hydroxy-3-methylbut-2-enyl diphosphate synthase
GH_D08G2255	AT2G28430	zinc finger%2C C3HC4 type family protein
GH_D08G2256	AT2G28410	transmembrane protein
GH_D08G2257	AT2G37170	plasma membrane intrinsic protein 2
GH_D08G2258	AT5G60670	Ribosomal protein L11 family protein
GH_D08G2259	AT2G28390	SAND family protein
GH_D08G2260	AT2G28380	dsRNA-binding protein 2
GH_D08G2261	AT5G60690	Homeobox-leucine zipper family protein / lipid-binding START domain-containing protein
GH_D08G2262	AT2G28370	Uncharacterized protein family (UPF0497)
GH_D08G2263	AT5G27810	MADS-box transcription factor family protein
GH_D08G2264	AT5G48670	AGAMOUS-like 80
GH_D08G2265	AT5G48670	AGAMOUS-like 80
GH_D08G2266	AT5G48670	AGAMOUS-like 80
GH_D08G2267	-	-
GH_D08G2268	AT1G07990	SIT4 phosphatase-associated family protein
GH_D08G2269	AT5G42300	ubiquitin-like protein 5
GH_D08G2270	AT2G28320	Pleckstrin homology (PH) and lipid-binding START domains-containing protein
GH_D08G2271	AT2G28315	Nucleotide/sugar transporter family protein
GH_D08G2272	AT5G60700	glycosyltransferase family protein 2
GH_D08G2273	-	-
GH_D08G2274	-	-
GH_D08G2275	AT5G60710	Zinc finger (C3HC4-type RING finger) family protein
GH_D08G2276	AT1G08060	ATP-dependent helicase family protein
GH_D08G2277	AT2G28060	5'-AMP-activated protein kinase beta-2 subunit protein
GH_D08G2278	AT1G08090	nitrate transporter 2:1
GH_D08G2279	-	-
GH_D08G2280	AT5G15220	Ribosomal protein L27 family protein
GH_D08G2281	AT5G60800	Heavy metal transport/detoxification superfamily protein
GH_D08G2282	AT5G57620	myb domain protein 36
GH_D08G2283	-	-
GH_D08G2284	AT2G28100	alpha-L-fucosidase 1
GH_D08G2285	AT3G45010	serine carboxypeptidase-like 48
GH_D08G2286	AT3G44990	xyloglucan endo-transglycosylase-related 8
GH_D08G2287	AT2G28120	Major facilitator superfamily protein
GH_D08G2288	AT5G22930	enabled-like protein (DUF1635)
GH_D08G2289	AT1G08130	DNA ligase 1
GH_D08G2290	AT2G28150	UPSTREAM OF FLC protein (DUF966)
GH_D08G2291	AT2G30020	Protein phosphatase 2C family protein
GH_D08G2292	AT1G07150	mitogen-activated protein kinase kinase kinase 13
GH_D08G2293	AT5G58590	RAN binding protein 1
GH_D08G2294	AT2G30070	potassium transporter 1
GH_D08G2295	AT2G30080	ZIP metal ion transporter family
GH_D08G2296	AT2G30090	Acyl-CoA N-acyltransferases (NAT) superfamily protein
GH_D08G2297	AT5G26760	RNA polymerase II subunit B1 CTD phosphatase RPAP2-like protein
GH_D08G2298	AT3G51780	BCL-2-associated athanogene 4
GH_D08G2299	AT2G42380	Basic-leucine zipper (bZIP) transcription factor family protein
GH_D08G2300	AT2G42380	Basic-leucine zipper (bZIP) transcription factor family protein
GH_D08G2301	AT2G38300	myb-like HTH transcriptional regulator family protein
GH_D08G2302	AT3G51770	tetratricopeptide repeat (TPR)-containing protein
GH_D08G2303	AT4G18640	Leucine-rich repeat protein kinase family protein
GH_D08G2304	AT5G17490	RGA-like protein 3
GH_D08G2305	AT5G58530	Glutaredoxin family protein
GH_D08G2306	AT5G06460	ubiquitin activating enzyme 2
GH_D08G2307	-	-
GH_D08G2308	AT1G07090	LIGHT-DEPENDENT SHORT HYPOCOTYLS-like protein (DUF640)
GH_D08G2309	AT5G58490	NAD(P)-binding Rossmann-fold superfamily protein
GH_D08G2310	AT2G30130	Lateral organ boundaries (LOB) domain family protein
GH_D08G2311	AT2G30210	laccase 3
GH_D08G2312	AT2G38360	prenylated RAB acceptor 1.B4
GH_D08G2313	-	-
GH_D08G2314	AT2G30230	6%2C7-dimethyl-8-ribityllumazine synthase
GH_D08G2315	AT5G01710	methyltransferase
GH_D08G2051	AT5G51910	TCP family transcription factor
GH_D08G2052	AT2G45680	TCP family transcription factor
GH_D08G2053	AT4G11820	hydroxymethylglutaryl-CoA synthase / HMG-CoA synthase / 3-hydroxy-3-methylglutaryl coenzyme A synthase
GH_D08G2054	AT1G12570	Glucose-methanol-choline (GMC) oxidoreductase family protein
GH_D08G2055	AT1G63020	nuclear RNA polymerase D1A
GH_D08G2056	AT4G11790	Pleckstrin homology (PH) domain superfamily protein
