# Supplementary material for: Quantitative Trait Locus Analysis and Identification of Candidate Genes for Micronaire in an Interspecific Backcross Inbred Line Population of Gossypium hirsutum × Gossypium barbadense
Source: Front Plant Sci. 2021 Oct 27;12:763016. doi: 10.3389/fpls.2021.763016 (PMC8579039; doi:10.3389/fpls.2021.763016)
Supplement: Supplementary file 7 [file Table_5.xlsx]

## Sheet: Sheet3
Supplementary Table 5 The sequence variation between TM1 and H7124 in eight candidate genes
Gene	mRNA loci	upstream	exonic	downstream
GH_D03G1274	43206305-43212512	43212846(-334delTinsCACCCCACCCCACCC）	43210914(G-A Ala427Val)
GH_D03G1280	43266394-43270650	43264394(-2001_-2000insTTTTTTAGTTTA)	43265784(-610_-609insAA)a
		43265254(-1141_-1140insGGTAAATCCAGGTCCGACCT)
GH_D03G1286	43497390-43499101	43499620(-519delTinsCCCCC )	43497457(G>A Arg294His)	43494921(*2469_*2470insCTTAAGGGTTTAAC )
			43498623(198_199dupTC Leu68fs)a	43497387(*2_*3insCTCTCTCTCTCTCTCTCTCTCTCTC )
			43498990(G>T Glu38*)b
GH_D08G2052	60311039-60311620	60316547(-4928_-4927delAAinsT )	60311040(580_581delAAinsT Ter194fs) c
			60311331(A>G His97Arg)
GH_D08G2091	61011936-61014433	61011776(-160C>T )	61012253(C>A His49Asn)
		61011802(-134T>C )	61012271(G>C Ala55Pro)
		61011883(-53_-52delTTinsA )	61014288(A>G His203Arg)
GH_D08G2099	61074472-61076954			61073987(*484_*485insTTTTATTTA )
				61074166(*305_*306insCCAATCATTAGTAT )
				61075745(*664+472delTinsGTTGGGTTTTTTAGATTTTTAAAATTTTTCTGACATTTTCTAAAA )
GH_D08G2127	61434458-61435966	61434187(-272_-271insCTCAAAATGGCAGCTT )	61434548(A>G Ser31Gly)
			61435956(A>G Asn442Ser)
GH_D08G2286	63552634-63555456	63550366(-2268 3126bp absence)d	63552667(A>T Ile12Phe)	63555484(*28A>T )
		63551491(-1143delAinsCTTCTCTGTTT )		63555697(*241A>T )
		63551599(-1035_-1034insTAAT )
There are four high putative_impact variant: a.frameshift variant; b.stop_gained variant; c.frameshift variant, stop lost, and splice region variant; d.absence
